# Supplementary material for: Effect of long-term paired associative stimulation on the modulation of cortical sensorimotor oscillations after spinal cord injury
Source: Spinal Cord Ser Cases. 2022 Apr 5;8:38. doi: 10.1038/s41394-022-00506-w (PMC8980100; doi:10.1038/s41394-022-00506-w)
Supplement: Supplementary file 1 — Supplementary Table 1 [file 41394_2022_506_MOESM1_ESM.xlsx]

## Sheet: Sheet1
Supplementary Table 1. Individual muscle motor scores before the intervention, after it and 1 month after the intervention. Muscles that had a motor score of 5 at the initial evaluation were excluded from the assessment. These results have been previously published [5, 6].
		MUSCLE MOTOR SCORES						CHANGE OF SCORES
		PAS hand			Contralateral hand			PAS hand		Contralateral hand
Patient 1	innervation	Pre-intervention	Post-intervention	1 month follow-up	Pre-intervention	Post-intervention	1 month follow-up	After PAS	After PAS and follow-up	After PAS	After PAS and follow-up
Pronator teres and quadratus	med	5			5
Flexor carpi radialis	med	5			4	5	5			1	1
Flexor digitorum superficialis	med	5			0	0	1			0	1
Flexor digitorum profundus (fingers II-III)	med	5			0	0	1			0	1
Flexor pollicis brevis	med	3	4	5	1	3	3	1	2	2	2
Flexor pollicis longus	med	3	4	4	2	3	3	1	1	1	1
Opponens pollicis	med	3	4	4	1	3	1	1	1	2	0
Abductor pollicis brevis	med	3	3	3	0	0	0	0	0	0	0
Adductor pollicis	uln	4	5	5	0	3	2	1	1	3	2
Dorsal interossei	uln	0	1	1	1	0	1	1	1	-1	0
Abductor digiti minimi	uln	0	3	3	3	3	3	3	3	0	0
Palmar interossei	uln	3	4	4	0	1	1	1	1	1	1
Flexor digitorum profundus (fingers IV-V)	uln	5			1	0	1			-1	0
Flexor carpi ulnaris	uln	5			3	4	5			1	2
Extensor digitorum	rad	5			1	1	1			0	0
Abductor pollicis longus	rad	4	5	4	0	0	0	1	0	0	0
Extensor pollicis longus	rad	3	4	5	2	3	3	1	2	1	1
Extensor pollicis brevis	rad	3	4	5	1	3	3	1	2	2	2
Extensor carpi radialis	rad	5			5
Extensor carpi ulnaris	rad	5			5
Brachioradialis	rad	5			5
Supinator and biceps brachii (supination)	rad	5			5
Triceps brachii	rad	5			5
Serratus anterior	other	5			5
Upper trapezius and levator scapulae	other	5			5
Anterior deltoideus and supraspinatus	other	5			5
Middle deltoideus and supraspinatus	other	5			5
Posterior deltoideus	other	5			5
Infraspinatus and teres minor	other	5			5
Biceps and brachialis	other	5			5
Lower trapezius	other	5			5
Middle trapezius and rhomboids	other	5			5
Rhomboids	other	5			5
Mean change:								1.09091	1.27273	0.705882	0.823529
		MUSCLE MOTOR SCORES						CHANGE OF SCORES
		PAS hand			Contralateral hand			PAS hand		Contralateral hand
Patient 2	innervation	Pre-intervention	Post-intervention	1 month follow-up	Pre-intervention	Post-intervention	1 month follow-up	After PAS	After PAS and follow-up	After PAS	After PAS and follow-up
Pronator teres and quadratus	med	5			5
Flexor carpi radialis	med	5			5
Flexor digitorum superficialis	med	3	5	5	5			2	2
Flexor digitorum profundus (fingers II-III)	med	3	5	5	4	5	5	2	2	1	1
Flexor pollicis brevis	med	4	5	5	4	4	4	1	1	0	0
Flexor pollicis longus	med	4	4	5	3	1	3	0	1	-2	0
Opponens pollicis	med	3	4	5	1	4	4	1	2	3	3
Abductor pollicis brevis	med	1	1	1	2	1	1	0	0	-1	-1
Adductor pollicis	uln	4	5	5	5			1	1
Dorsal interossei	uln	2	5	5	3	5	5	3	3	2	2
Abductor digiti minimi	uln	3	5	5	3	3	4	2	2	0	1
Palmar interossei	uln	2	5	5	5			3	3
Flexor digitorum profundus (fingers IV-V)	uln	3	5	5	5			2	2
Flexor carpi ulnaris	uln	5			5
Extensor digitorum	rad	4	5	5	4	5	5	1	1	1	1
Abductor pollicis longus	rad	0	0	0	3	1	0	0	0	-2	-3
Extensor pollicis longus	rad	4	4	4	3	4	4	0	0	1	1
Extensor pollicis brevis	rad	1	1	1	3	4	3	0	0	1	0
Extensor carpi radialis	rad	5			5
Extensor carpi ulnaris	rad	5			4	5	5			1	1
Brachioradialis	rad	5			5
Supinator and biceps brachii (supination)	rad	5			5
Triceps brachii	rad	5			5
Serratus anterior	other	5			5
Upper trapezius and levator scapulae	other	5			5
Anterior deltoideus and supraspinatus	other	5			5
Middle deltoideus and supraspinatus	other	5			5
Posterior deltoideus	other	5			5
Infraspinatus and teres minor	other	5			5
Biceps and brachialis	other	5			5
Lower trapezius	other	5			5
Middle trapezius and rhomboids	other	5			5
Rhomboids	other	5			5
Mean change:								1.2	1.33333	0.416667	0.5
		MUSCLE MOTOR SCORES						CHANGE OF SCORES
		PAS hand			Contralateral hand			PAS hand		Contralateral hand
Patient 3	innervation	Pre-intervention	Post-intervention	1 month follow-up	Pre-intervention	Post-intervention	1 month follow-up	After PAS	After PAS and follow-up	After PAS	After PAS and follow-up
Pronator teres and quadratus	med	3	4	4	4	3	3	1	1	-1	-1
Flexor carpi radialis	med	1	1	3	4	4	2	0	2	0	-2
Flexor digitorum superficialis	med	1	2	2	5			1	1
Flexor digitorum profundus (fingers II-III)	med	1	1	1	4	4	4	0	0	0	0
Flexor pollicis brevis	med				3	3	3			0	0
Flexor pollicis longus	med				5
Opponens pollicis	med				4	4	4			0	0
Abductor pollicis brevis	med				4	5	5			1	1
Adductor pollicis	uln				5
Dorsal interossei	uln	0	0	0	1	3	3	0	0	2	2
Abductor digiti minimi	uln	1	3	2	4	5	5	2	1	1	1
Palmar interossei	uln	1	0	0	1	3	4	-1	-1	2	3
Flexor digitorum profundus (fingers IV-V)	uln	0	1	1	3	4	4	1	1	1	1
Flexor carpi ulnaris	uln	0	0	3	5			0	3
Extensor digitorum	rad	0	3	2	1	5	5	3	2	4	4
Abductor pollicis longus	rad				3	4	4			1	1
Extensor pollicis longus	rad				4	3	4			-1	0
Extensor pollicis brevis	rad				1	3	4			2	3
Extensor carpi radialis	rad	5			5
Extensor carpi ulnaris	rad	0	0	5	3	3	5	0	5	0	2
Brachioradialis	rad	2	2	2	4	5	5	0	0	1	1
Supinator and biceps brachii (supination)	rad	5			5
Triceps brachii	rad	5			5
Serratus anterior	other	5			5
Upper trapezius and levator scapulae	other	5			5
Anterior deltoideus and supraspinatus	other	5			5
Middle deltoideus and supraspinatus	other	5			5
Posterior deltoideus	other	4	5	5	5			1	1
Infraspinatus and teres minor	other	4	5	5	4	5	5	1	1	1	1
Biceps and brachialis	other
Lower trapezius	other	5			5
Middle trapezius and rhomboids	other	5			5
Rhomboids	other	5			5
Mean change:								0.642857	1.21429	0.823529	1
		MUSCLE MOTOR SCORES						CHANGE OF SCORES
		PAS hand			Contralateral hand			PAS hand		Contralateral hand
Patient 4	innervation	Pre-intervention	Post-intervention	1 month follow-up	Pre-intervention	Post-intervention	1 month follow-up	After PAS	After PAS and follow-up	After PAS	After PAS and follow-up
Pronator teres and quadratus	med	3	2	3	1	2	3	-1	0	1	2
Flexor carpi radialis	med	1	3	3	1	3	2	2	2	2	1
Flexor digitorum superficialis	med	3	3	3	3	3	2	0	0	0	-1
Flexor digitorum profundus (fingers II-III)	med	1	3	4	3	3	3	2	3	0	0
Flexor pollicis brevis	med	3	3	3	2	3	4	0	0	1	2
Flexor pollicis longus	med	4	4	4	4	4	4	0	0	0	0
Opponens pollicis	med	1	3	3	3	2	2	2	2	-1	-1
Abductor pollicis brevis	med	0	3	3	3	1	1	3	3	-2	-2
Adductor pollicis	uln	0	3	4	3	1	1	3	4	-2	-2
Dorsal interossei	uln	1	2	3	1	2	1	1	2	1	0
Abductor digiti minimi	uln	2	3	4	2	3	3	1	2	1	1
Palmar interossei	uln	1	1	1	0	1	1	0	0	1	1
Flexor digitorum profundus (fingers IV-V)	uln	1	1	1	3	1	0	0	0	-2	-3
Flexor carpi ulnaris	uln	1	2	1	1	2	1	1	0	1	0
Extensor digitorum	rad	1	0	0	0	1	1	-1	-1	1	1
Abductor pollicis longus	rad	4	3	4	3	1	2	-1	0	-2	-1
Extensor pollicis longus	rad	3	4	4	3	3	3	1	1	0	0
Extensor pollicis brevis	rad	3	4	4	3	3	3	1	1	0	0
Extensor carpi radialis	rad	2	3	4	1	3	3	1	2	2	2
Extensor carpi ulnaris	rad	2	1	1	1	3	1	-1	-1	2	0
Brachioradialis	rad	3	1	1	2	1	1	-2	-2	-1	-1
Supinator and biceps brachii (supination)	rad	3	2	3	1	2	3	-1	0	1	2
Triceps brachii	rad	1	1	1	0	2	3	0	0	2	3
Serratus anterior	other	4	1	3	4	1	3	-3	-1	-3	-1
Upper trapezius and levator scapulae	other	5		5
Anterior deltoideus and supraspinatus	other	1	1	0	0	1	0	0	-1	1	0
Middle deltoideus and supraspinatus	other	1	1	1	1	3	1	0	0	2	0
Posterior deltoideus	other	4	1	1	1	3	1	-3	-3	2	0
Infraspinatus and teres minor	other	1	1	1	0	2	1	0	0	2	1
Biceps and brachialis	other	3	1	3	2	1	3	-2	0	-1	1
Lower trapezius	other	2	4	1	2	4	2	2	-1	2	0
Middle trapezius and rhomboids	other	5		5
Rhomboids	other	4	5	5	4	5	5	1	1	1	1
Mean change:								0.193548	0.419355	0.387097	0.193548
		MUSCLE MOTOR SCORES						CHANGE OF SCORES
		PAS hand			Contralateral hand			PAS hand		Contralateral hand
Patient 5	innervation	Pre-intervention	Post-intervention	1 month follow-up	Pre-intervention	Post-intervention	1 month follow-up	After PAS	After PAS and follow-up	After PAS	After PAS and follow-up
Pronator teres and quadratus	med	5			5
Flexor carpi radialis	med	5			5
Flexor digitorum superficialis	med	5			5
Flexor digitorum profundus (fingers II-III)	med	1	5	5	5			4	4
Flexor pollicis brevis	med	5			5
Flexor pollicis longus	med	5			5
Opponens pollicis	med	4	3	4	4	5	5	-1	0	1	1
Abductor pollicis brevis	med	0	2	4	3	4	4	2	4	1	1
Adductor pollicis	uln	5			5
Dorsal interossei	uln	1	1	3	2	3	4	0	2	1	2
Abductor digiti minimi	uln	0	3	3	0	3	5	3	3	3	5
Palmar interossei	uln	1	3	3	4	4	4	2	2	0	0
Flexor digitorum profundus (fingers IV-V)	uln	1	4	5	4	4	4	3	4	0	0
Flexor carpi ulnaris	uln	2	5	5	5			3	3
Lumbricales and interossei		0	5	1	5			5	1
Extensor digitorum	rad	5			1	4	4			3	3
Abductor pollicis longus	rad	1	4	5	4	4	4	3	4	0	0
Extensor pollicis longus	rad	4	4	4	5			0	0
Extensor pollicis brevis	rad	5			5
Extensor carpi radialis	rad	5			5
Extensor carpi ulnaris	rad	0	4	5	1	5	5	4	5	4	4
Brachioradialis	rad	5			5
Supinator and biceps brachii (supination)	rad	5			5
Triceps brachii	rad	3	4	4	3	3	4	1	1	0	1
Serratus anterior	other	5			5
Upper trapezius and levator scapulae	other	5			5
Anterior deltoideus and supraspinatus	other	5			5
Middle deltoideus and supraspinatus	other	5			5
Posterior deltoideus	other	5			5
Infraspinatus and teres minor	other	4	5	5	4	5	5	1	1	1	1
Biceps and brachialis	other	5			5
Lower trapezius	other	5			3	5	5			2	2
Middle trapezius and rhomboids	other	5			5
Rhomboids	other	5			5
Mean change:								2.14286	2.42857	1.33333	1.66667
